# Supplementary material for: Comparative In Vitro Antioxidant Capacity and Terpenoid Profiling of Pumpkin Fruit Pulps from a Serbian Cucurbita maxima and Cucurbita moschata Breeding Collection
Source: Antioxidants (Basel). 2021 Oct 7;10(10):1580. doi: 10.3390/antiox10101580 (PMC8533216; doi:10.3390/antiox10101580)
Supplement: Supplementary file 1 [file antioxidants-10-01580-s001.zip]

Archive with 5 entries (5 files):
- FigS1-Serbian pumpkins.pdf
- FigS2-non-Serbian pumpkins.pdf
- Table S2.xlsx
- Table S1 .pdf
- Table S3.pdf
