# Supplementary material for: Comparative In Vitro Antioxidant Capacity and Terpenoid Profiling of Pumpkin Fruit Pulps from a Serbian Cucurbita maxima and Cucurbita moschata Breeding Collection
Source: Antioxidants (Basel). 2021 Oct 7;10(10):1580. doi: 10.3390/antiox10101580 (PMC8533216; doi:10.3390/antiox10101580)
Supplement: Supplementary file 1 [file antioxidants-10-01580-s001.zip › Table S2.xlsx]

## Sheet: Orbitrap dataset
Compound name	Average m/z	Adduct type	Formula	Ontology	INCHIKEY	MS1 isotopic spectrum	MS/MS spectrum	QC_pumpkin_rep1	QC_pumpkin_rep2	QC_pumpkin_rep3	QC_pumpkin_rep4	QC_pumpkin_rep5	QC_pumpkin_rep6	Sample1_rep1	Sample1_rep2	Sample1_rep3	Sample2_rep1	Sample2_rep2	Sample2_rep3	Sample3_rep1	Sample3_rep2	Sample3_rep3	Sample4_rep1	Sample4_rep2	Sample4_rep3	Sample5_rep1	Sample5_rep2	Sample5_rep3	Sample6_rep1	Sample6_rep2	Sample6_rep3	Sample7_rep1	Sample7_rep2	Sample7_rep3	Sample8_rep1	Sample8_rep2	Sample8_rep3	Sample9_rep1	Sample9_rep2	Sample9_rep3	Sample10_rep1	Sample10_rep2	Sample10_rep3	Sample11_rep1	Sample11_rep2	Sample11_rep3	Sample12_rep1	Sample12_rep2	Sample12_rep3
beta-Carotene	536.434	[M+H]+	C40H56	Carotenoids	OENHQHLEOONYIE-JLTXGRSLSA-N	536.43433:12075955 537.43768:4312033 538.44104:848897	53.47813:4969 57.07111:104191 70.57045:5572 71.08665:67602 73.04777:6585 76.3216:5698 78.51463:7057 83.08658:7996 84.20303:5864 85.10223:44122 106.47726:5690 107.05019:358341 108.05352:39061 119.08642:22453 121.06577:14781 121.1022:15837 133.10216:61895 135.11768:45240 145.10204:9640 147.04506:7825 147.08136:24112 149.04884:7652 149.06067:131765 149.09689:83578 150.06401:16060 151.04004:8832 161.…	103406120	129576136	117430968	106822136	114223448	113442824	51581608	100410128	103197600	41433690	47982710	54531730	105109744	107104192	112825008	108663480	110808240	109735860	106809160	98138256	103444544	96289472	100715568	99337888	103973904	104096704	103851104	110879560	109192688	106016872	86702136	95067480	90884808	106964392	96295520	101629956	92114208	93305832	92710020	109270376	103105880	99469568
(3S,3'R,5R,6R)-7',8'-Didehydro-3,6-epoxy-5,6-dihydro-beta,beta-carotene-3',5-diol	583.416	[M+H]+	C40H54O3	Carotenoids	QOCBLJWPUILPNE-RQCOEWNJNA-N	583.41638:16290677 584.41973:5801844 585.42309:6378746	53.51329:10726 57.0711:106416 58.07441:18228 66.17243:11413 67.18654:10709 68.15342:11850 70.79198:9203 71.08652:13228 85.10173:11681 89.42938:10148 100.4978:9834 120.62772:12558 149.09689:43665 150.10023:21473 161.09689:15140 165.09189:86884 188.15158:11186 191.10803:49712 192.11211:31200 193.08675:14361 193.12437:17081 195.10408:13968 202.16885:12494 206.16507:17984 209.11917:16817 211.0981:129…	1.46649e+07	1.49505e+07	1.23424e+07	1.34111e+07	1.38858e+07	1.25087e+07	14891264	16211504	1.53555e+07	1.4913e+06	1750015	1.63811e+06	1.50892e+07	1.60779e+07	1.62212e+07	5.72402e+06	5.443e+06	5.48542e+06	1.52384e+07	1.651e+07	1.83076e+07	12536288	1.06868e+07	12961512	16741024	7.68791e+06	18579152	1.25531e+07	1.13299e+07	5.47778e+06	1.71085e+07	1.6907e+07	16285202	508517	624023	255203	4.56761e+06	4.71908e+06	5267141	1.38874e+07	1.60062e+07	1.79031e+07
Zeaxanthin	569.437	[M+H]+	C40H56O2	Carotenoids	JKQXZKUSFCKOGQ-FXIIOSPMNA-N	569.43713:13315459 570.44048:5895522 571.44384:1124893	57.07086:7888 60.77744:5395 66.61172:5957 88.78052:5473 98.90626:6195 99.59054:6889 199.5537:7115 213.02809:6990 245.45877:8708 285.15472:7394 477.40222:6664 556.11285:7549 569.43982:242156	1.67598e+07	1.46058e+07	1.67282e+07	1.57116e+07	14410040	1.53168e+07	7.81489e+06	8913208	6.21568e+06	7.64606e+06	8043348	7.84471e+06	1.35964e+07	15049160	1.21436e+07	1.22264e+07	9.85751e+06	1.06688e+07	5.10966e+06	15861288	1.50106e+07	7.41018e+06	3835600	6.43047e+06	5.09917e+06	8.99206e+06	8.3447e+06	5.2696e+06	5.24692e+06	14688480	5.76304e+06	3.2588e+06	4.10399e+06	5689094	1.10176e+07	8.95745e+06	5.8255e+06	9.28336e+06	1.09028e+06	8.05366e+06	1.1566e+07	1.04558e+07
Violaxanthin	601.427	[M+H]+	C40H56O4	Carotenoids	SZCBXWMUOPQSOX-PMBQVRPXNA-N	601.42664:12110943 602.42999:4727093 603.43335:1648217	52.82964:6280 55.05543:16638 57.07095:10313 67.05544:23570 69.07114:17830 79.05554:8894 81.07116:39321 83.08695:15579 93.07133:7460 95.08686:27177 97.10229:11245 100.03691:6491 107.08657:8024 109.10221:17392 121.10246:9493 123.11783:6892 133.08688:7211 134.40443:7097 194.20879:7109 231.13777:8816 237.48979:9351 289.96906:6749 294.47052:7108 346.94016:6982 393.3024:13223 601.42969:376969 601.5249:…	9.26374e+06	9.84405e+06	1.16994e+07	12015844	1.13637e+07	1.15686e+07	5763006	1.42546e+07	1.47075e+07	958751	913327	1.05585e+06	1.39689e+07	1.2979e+07	6.60081e+06	2.20399e+06	3.71448e+06	3.32188e+06	1.55888e+07	8.63104e+06	9.00618e+06	1.05482e+07	5.71883e+06	6.55775e+06	8.24754e+06	1.61752e+07	1.68208e+07	9814388	9609168	8.9002e+06	1.73198e+07	1.85432e+07	10579222	773814	771515	530289	3.33141e+06	3.09106e+06	3221293	1.58963e+07	1.5831e+07	1.67408e+07
Cucurbitacin E	557.312	[M+H]+	C32H44O8	Cucurbitacins	NDYMQXYDSVBNLL-IRLJXNDVNA-N	557.31226:5790778 558.31561:1743132 559.31897:505899	50.5539:2996 54.74329:2808 57.26513:2961 70.22817:3017 89.06139:3425 132.7267:3532 196.36522:3505 318.00455:3477 557.24243:10201 557.31244:183475	36804420	36844160	40693456	40110216	41983540	41935508	86773	190554	45750	29818	13785	50045	494463	480836	451750	53646988	23431392	53475300	36042	132441	35767	24324486	24786562	24564116	84842	84848	187256	24960628	24899844	25310418	446613	1005027	682474	87161176	88073192	87803768	175899392	175757408	71053824	21572	14516	39608
Momordicoside C	799.488	[M-H]-	C42H72O14	Cucurbitacins	MKORKSXRXHAVFX-UHFFFAOYNA-N	799.48773:210154 800.49108:101274 801.49444:27496	61.98701:19719 80.7662:2294 96.87643:2254 99.20518:2570 113.45583:2347 120.17148:1992 130.2206:2442 146.73241:2114 148.68333:2485 154.53702:2331 174.95448:2272 184.03278:2264 225.90384:2664 233.7444:2387 235.08214:2234 253.09308:3570 255.2334:61438 274.67395:2621 279.2334:126212 280.23581:6582 285.32559:2894 330.77606:2537 454.06229:2372 491.33731:2890 714.50281:2780 715.41608:2885	1193370	1235199	1171538	1337555	1102646	1128066	1641328	1698598	1570331	123091	2067791	1013302	1882108	108205	1762482	745659	695947	412303	782012	908155	1381006	654740	685700	735312	670511	300857	673406	1672584	1558364	942093	795.792	7958	795.792	24151	322866	353445	126051	272408	142999	2502751	2749226	2691960
Sageone	361.237	[M+IsoProp+H]+	C19H24O3	Diterpenoids	NPQAMUFQEFLLCY-UHFFFAOYSA-N	361.23697:622897 362.24032:223890 363.24368:292557	50.21577:49394 51.36524:56621 52.79732:46756 53.00338:69300 55.05547:2416872 55.57701:44939 56.05883:546484 57.03477:1015995 57.07111:14400611 57.5684:52774 58.03809:213652 58.07448:3706880 58.07708:140907 59.07773:69864 67.05547:3491973 68.05878:1045243 68.06209:90361 69.07109:2155654 69.07484:130075 70.07446:678404 71.0501:59092 71.08673:6916316 72.09004:2362441 72.09395:110481 73.09348:128101 …	3016494	2876590	2996822	3012000	3265552	3340831	2249002	1544618	1061380	3395106	1185370	1973281	2959219	2955090	1260672	2729318	1642314	2763376	2987336	3630676	1574367	1265590	2012622	2523712	2577519	1875341	1704012	2181182	1483298	1079196	3378732	2888922	1751428	2187660	1776612	3907259	3019444	1830700	3370868	2007019	3901326	2929326
ent-15-Kaurene-17,19-dioic acid	333.206	[M+H]+	C20H28O4	Diterpenoids	YQNLDLVKFNZFTI-UHFFFAOYNA-N	333.20581:2303593 334.20916:503649 335.21252:686803	51.31334:1296 55.05556:6921 56.05083:2756 57.07122:6184 58.06647:3126 67.05567:5946 69.07108:5246 69.77374:1817 71.08708:1885 77.47521:1732 79.0555:2337 81.07092:4053 90.88349:2047 91.05538:10531 93.071:3142 95.05013:1990 95.08681:3403 98.9855:2966 104.34782:1669 105.0713:3817 107.0869:2548 107.69672:2241 109.06596:2044 111.04448:1740 116.77212:1948 117.07114:2298 119.0869:4115 131.08659:2034 139…	11542439	14159250	15573845	17611528	18486132	16303661	12193376	12997983	9835402	14355374	15774186	13992930	11664922	17318070	16351538	17271736	15214712	17029696	17229280	16921384	13371724	35385872	33819524	27793164	6778418	15677097	16395735	8296155	19211946	17716944	11979065	14275621	14825510	2915976	2511137	3296824	20830052	12158631	17796164	7101114	7475662	5055302
Steviol	379.284	[M+IsoProp+H]+	C20H30O3	Diterpenoids	QFVOYBUQQBFCRH-UHFFFAOYNA-N	379.2843:10430535 380.28765:2537541 381.29101:535905	52.02803:2742 57.0712:21194 58.07468:3027 59.05035:7285 64.63666:3052 71.08664:13021 81.07101:3816 83.08673:5038 84.83085:4007 85.10254:7541 93.07076:4397 103.35659:3717 109.1021:4367 117.61906:2981 144.75661:3547 147.08192:4591 154.80812:2940 223.0697:3861 379.2847:127136	58055812	59248848	62203208	62368360	62171116	61807928	16906858	16786208	16582256	19619850	19515176	19218072	30913096	30727146	30824714	97488680	96143120	96324992	16041561	15916920	16432743	43930804	42843540	42388668	17501638	17287750	17964156	122505304	121218240	120204728	8007222	7995181	10855614	288062496	285535168	285976288	179113264	176061776	176202624	14444182	14592311	10950542
8alpha-8-Hydroxy-12-oxo-13-abieten-18-oic acid	317.211	[M+H-H2O]+	C20H30O4	Diterpenoids	BDGVLOCEQIJJDJ-UHFFFAOYNA-N	317.21066:6132236 318.21401:1313548 319.21737:4745826	51.84357:1964 55.05542:3921 57.07094:3633 67.05534:4101 69.07106:1955 79.05564:3431 79.4003:1788 81.07091:5320 93.07089:3167 95.08645:3109 103.63094:2252 107.08624:2869 109.86738:2066 157.25954:1948 197.85538:2007 317.17371:4227 317.21072:56002	36510872	36923612	38458192	39007356	39426156	40846468	17934396	17637998	17529432	16012589	16134158	14851808	27399116	27404188	27484394	22600576	21943558	22716978	5333644	8472790	8784372	51112228	52447276	52687768	15349339	16465246	17484092	93718496	93406688	93877600	143724176	143086640	144184464	43261336	43223440	41820004	58171352	59513740	59024824	6643530	6500094	6502391
Cincassiol B	381.193	[M-H2O-H]-	C20H32O8	Diterpenoids	LIGPZBKBGCJTGC-UHFFFAOYNA-N	381.19275:1692203 382.1961:368428 383.19946:540461	58.00471:3613 59.01274:3603 61.8922:1559 61.98718:3062 64.25216:1708 69.03349:4994 70.66388:1553 71.01262:2386 72.99191:3088 73.02852:3327 80.43228:1514 82.97939:1657 101.02346:1810 113.0606:2197 115.02033:2311 115.13578:1725 118.89117:2000 121.83019:1553 137.09668:4859 147.0668:2318 191.10808:1826 193.14162:1605 228.72646:1752 233.19185:2154 245.1913:4248 273.18582:2193 280.19504:1802 337.20303:…	28451430	28979128	29759302	29959108	24543850	28740254	512338	332449	712934	2347432	2583140	2372678	21312006	39485692	20396960	1662636	4140288	8875396	51044036	51750140	51820016	77679424	74984048	76766152	59697892	20923856	15866394	2076809	4550816	2585817	71056328	9671209	23140196	6046938	5674068	4035215	5185870	7754040	4022830	25473882	60976136	65681892
Apo-14'-zeaxanthinal	309.222	[M+H-H2O]+	C22H30O2	Diterpenoids	BCNPTKKIVMTZFO-NPSKOMDPNA-N	309.22183:2585493 310.22518:1567567 311.22854:531573	51.02418:1563 53.03985:2257 55.01908:34043 55.0555:16129 55.60575:1443 57.03487:10010 57.07114:70574 58.09701:1539 59.05031:8845 67.05548:15624 67.35691:1676 69.0711:11529 71.08652:5964 72.32034:1950 72.6328:1734 73.02955:2289 79.0554:12833 81.03465:2518 81.07111:21786 83.05035:4085 83.08665:6810 85.02959:30715 87.04518:24112 91.05545:15065 93.07093:13310 95.05035:13298 95.0868:17611 95.74093:199…	18918876	19796542	24812926	21298466	18695862	17401296	12657087	11653747	13191607	7196772	12889578	5387761	10614174	11135912	24175486	17792592	27476962	27319612	6608850	3602093	6116459	14988149	12065842	5557100	3523191	11086533	6514344	18844788	18769786	17327080	4627412	5309030	4089376	16039918	23277690	24821372	22433544	22905938	26817104	2335002	4105490	6406556
Apo-12'-zeaxanthinal	365.247	[M-H]-	C25H34O2	Diterpenoids	PAUIQDPAEDELMC-UHNFHVHENA-N	365.24689:2648135 366.25024:661432 367.2536:1322890	54.37516:1336 57.17395:1332 59.61093:1682 61.88299:1536 61.98707:1708 74.0888:1399 91.85858:1653 96.95889:3044 132.98021:2848 136.98422:1776 150.69836:1904 162.99008:1814 191.73199:2059 214.21225:1850 232.6882:1764 245.48051:1632	15976622	15725036	17025770	15600316	15795338	16415206	17441460	17567476	17333738	15714830	16037230	16191343	17172290	17186682	17347980	18052746	17472352	17754362	18040724	17541414	17162892	16747567	16869238	16688303	9385239	16840456	17110840	17281014	17222474	17319902	17064834	16638669	17094578	15323597	15231157	15028076	15620403	15701039	15315789	15711412	15836378	16367450
(3S,5R,6R)-3,5-dihydroxy-6,7-didehydro-5,6-dihydro-12'-apo-beta-caroten-12'-al	383.258	[M+H]+	C25H34O3	Diterpenoids	MFDUGTOOXGORRX-MWLAAGBYNA-N	383.25812:8207028 384.26147:1725051 385.26483:476859	50.23438:5037 53.68522:3284 57.07103:7968 60.01211:4062 63.00459:3912 69.07101:5534 74.42542:3535 74.46024:4092 75.31242:3740 75.7828:4328 81.07104:9345 87.04583:3922 91.05502:3600 94.7116:3956 95.08646:5179 105.14362:3818 107.08611:4447 167.63565:4138 180.22302:4144	55342156	57170436	62789836	60999616	62357216	63260280	57748732	59180728	60473724	59807068	59450420	60309724	60644680	60600600	61140772	63420128	60744808	59791704	63170516	68669344	67599680	63321980	62742176	64164828	61342912	61929840	62226936	63461668	62604872	62515824	64430644	65215464	66707660	60015796	58079424	58513136	62427312	61947028	62770872	63163660	64802360	65498848
Apo-12'-violaxanthal	415.283	[M+CH3OH+H]+	C25H34O3	Diterpenoids	CAXVJDRXJFKYQP-RXCALXPUNA-N	415.28323:186596 416.28658:187201 417.28994:63580	54.22952:1936 55.05544:15702 57.03474:102332 57.07114:64663 58.0381:2215 61.38137:1961 62.82988:2238 66.5997:2027 67.05559:15850 67.07433:2176 69.07106:15582 71.08324:3097 71.08678:44049 74.09731:2972 75.04525:48476 76.61272:1934 80.32213:2200 81.07109:22960 83.08659:10111 85.10241:19520 86.12219:2295 87.04515:2900 89.06052:4084 90.9778:2386 93.07117:4452 95.08663:27318 97.10227:9974 105.07085:22…	954104	595670	650987	586642	708726	761410	149501	229257	88480	157953	234141	193457	275785	422635	660710	498130	880440	679231	769454	455545	637492	369772	341857	337392	272912	197863	111554	117341	265167	301413	947066	819716	1501422	493447	398556	402149	718405	1163892	553793	500330	348761	357298
12'-Apo-b-carotene-3,12'-diol	367.265	[M-H]-	C25H36O2	Diterpenoids	XVQDCCGQSOTQBN-RXCALXPUNA-N	367.26468:498348 368.26803:124518 369.27139:885905	54.23658:1218 61.93486:1666 68.69783:1723 149.09624:59610 150.09932:1965 205.15926:61812 206.1618:2973 367.26489:5961	3070288	6016038	4830499	4968154	5635790	3768035	1756401	912360	2285605	732257	1415414	1056150	2333174	1149363	2131666	3178182	4281904	4113969	1613383	755028	2612710	1828882	1010191	1048244	961298	879077	861638	1845927	2370568	1672082	728960	1133300	505662	758574	6110527	1545537	4995440	3415121	4356724	1093150	894673	1443426
Methyl (9Z)-6'-oxo-6,5'-diapo-6-carotenoate	393.243	[M+H]+	C26H32O3	Diterpenoids	QJUIMMSGBIDDCA-XXTRIWPXSA-N	393.24261:10999420 394.24596:2769221 395.24932:1142136	57.07104:9166 67.62286:5255 71.08702:5245 86.89601:5437 89.30617:5516 109.93172:4931 110.11681:5319 149.02403:33387 149.99356:5738 150.02768:21174 160.56335:6783 163.31198:5223 232.26669:5934 310.63513:7225 352.48367:5947 393.24103:16829	67672952	66861616	73936832	74151240	75470560	76109080	35618648	36658688	37076856	54071928	54857800	54296704	81997192	82167904	83007088	86416288	85799152	85217160	41363660	43067700	43158124	71706800	71896096	71671952	65226072	65319248	65204916	106326760	104422648	105010240	21830768	23104996	23972014	95771808	94865064	54123940	19060490	16780700	15555123	66153724	66980904	66091932
4-Isopropylphenylacetaldehyde	163.113	[M+H]+	C11H14O	Monoterpenoids	FSKGFRBHGXIDSA-UHFFFAOYSA-N	163.11252:1197862 164.11587:1047175 165.11923:531745	51.02404:42626 53.00341:103803 53.0145:16595 53.03981:368256 53.99864:19836 54.01122:16501 55.01905:1035986 55.05539:12056 56.02256:13557 56.05058:37391 57.0347:804803 58.03791:13422 59.05022:17997 60.04537:14138 61.0118:15917 61.02961:380868 65.03957:14478 68.99826:16696 69.03467:1345627 70.03803:35488 71.01392:187245 71.04996:23510 73.02957:201237 74.0613:13267 75.03064:13520 79.05527:16042 81.…	9820636	14268470	4955006	1646783	8128963	5902189	4679156	3716725	2550280	2531578	2403106	1326470	3104139	4668968	3156247	1938124	2286338	3109276	2964440	8005386	2065970	7079220	2350270	7774612	3032544	7337252	7962118	3167102	2375302	2886405	3917606	1526154	6267837	7025529	4953285	7039386	4519969	2988466	2001304	4302968	2769370	6938739
Methyl geranate	205.119	[M+Na]+	C11H18O2	Monoterpenoids	ACOBBFVLNKYODD-CSKARUKUSA-N	205.11934:13990001 206.12269:3223360 207.12605:1853932	51.02433:8606 52.91066:6954 53.03981:37423 53.25151:6225 55.01908:6874 55.05541:14380 56.05069:23813 56.96602:38953 58.99625:61753 59.99135:13371 64.40761:6684 65.03974:26370 66.04762:7783 67.05524:9710 67.99769:5559 68.05061:8554 69.0347:8680 69.33772:6549 71.953:15946 74.02477:26094 74.06099:9172 76.86861:5864 77.03994:11265 77.47604:6744 77.62053:6229 79.05534:16773 81.07086:13266 84.96085:848…	95454840	101637880	102259896	98676232	99615160	102647624	148628464	153590816	159464288	161274768	162662800	154001408	64823760	66135660	64135704	99081584	94551584	91987264	126433096	106404624	166208688	61160596	54615456	59223228	111923752	100949344	100430944	175135040	184503296	179504880	81109856	92297992	89563832	91008584	93255808	89691424	111445000	108780944	112495024	44470744	47531792	51869476
Geranyl benzoate	319.226	[M+IsoProp+H]+	C17H22O2	Monoterpenoids	YDVXYTIIPGKIJP-QINSGFPZSA-N	319.22641:3494631 320.22976:1268923 321.23312:479753	54.78484:1889 55.05541:6745 57.07112:29673 61.30579:1843 67.05521:3220 69.07103:2578 71.08673:10969 79.0556:2068 81.07092:2218 82.78714:1897 83.08643:2337 85.10233:4139 86.0611:5801 89.06099:13751 91.05518:2538 93.07069:4796 95.08656:3213 105.07101:2616 107.08681:4321 115.90964:1941 119.08672:2700 121.50022:2023 131.0865:2434 138.42836:2559 146.31882:2193 151.09801:2050 159.02185:8595 160.09819:2…	21257658	22267636	23797894	22130636	22223854	22720514	16722972	18210766	17657186	17128290	16955808	16729680	26514986	26325454	26599866	22713168	24065848	23633116	12225744	10997028	11182686	14742068	14551498	14586893	17080520	17057540	16585522	17488646	18100726	18716678	79023600	77117256	78323672	21027198	21357418	19277518	18203040	18302470	18340518	10796288	9816046	10568500
Myrigalone A	301.143	[M+H]+	C18H20O4	Monoterpenoids	CTSXBYQFSBUGKB-UHFFFAOYNA-N	301.14279:5736498 302.14614:1118667 303.1495:280020	55.05539:7115 57.07109:4226 58.12958:2175 62.88892:1867 63.37553:1819 67.05537:3289 69.03436:2388 69.07089:5223 79.05544:4363 81.07104:4919 89.70164:2137 100.1064:2410 121.1021:2598 123.83385:2324 124.26085:1866 163.62743:2355 174.11835:2366 293.14752:2392 301.14301:32251	36712612	40032784	44849100	46395884	47792292	45502360	37501188	36909512	39338280	42377168	40574624	43944688	35832968	36130560	34722972	39280044	37459944	37615100	42861792	41213228	42904764	35498880	33122752	35089120	39483436	40344196	40161332	41859236	41033604	41665168	45747204	45614304	44689776	47295068	47323872	46780980	45357644	45284632	45328128	48243188	48340512	48502660
2'-Apo-beta-carotenal	569.437	[M+IsoProp+H]+	C37H48O	Sesquaterpenoids	BHSZYKGHISLXHM-GOALLJMFSA-N	569.43689:10127424 570.44024:3904020 571.4436:925366	56.77236:3650 57.07104:6100 70.48557:3849 74.09752:6050 97.09431:5117 109.15966:4009 111.11737:4265 115.93902:4612 426.43655:5297 543.30182:5298 568.44434:9739 569.44196:161764	16610083	16212469	74627776	88914608	85604608	73765392	4348872	6583872	11534745	45751520	63960000	59933324	22772404	61466360	45230556	43123860	26340220	11694755	40071480	31105260	28083192	14407748	32282222	48844796	25280008	67081612	47784812	73878456	92603800	23405394	91131352	99299576	90542848	45226564	43481004	5928046	26335236	31277960	1598856	33717436	57510984	73244120
3-Hydroxy-beta-ionone	207.139	[M-H]-	C13H20O2	Sesquiterpenoids	HFRZSVYKDDZRQY-AATRIKPKNA-N	207.13872:9252614 208.14207:1339198 209.14543:92238	72.21992:3128 76.71354:3330 81.03301:5070 87.77424:3494 91.05404:4591 95.01278:3636 97.06453:5045 99.77727:3054 114.15998:3264 135.04395:7555 135.19893:3366 137.05968:13167 149.05943:15967 151.03944:5191 151.07552:11001 162.06813:5047 165.09128:4101 168.04187:11480 175.70557:3371 177.09152:21152 191.10727:32266 207.13858:35241	96162056	103017744	107842416	104985064	102660592	105453104	98453328	95990952	97468872	97196664	101597272	96938568	96163216	95371024	102373400	97026768	97228344	98163136	99354112	99277360	100936056	98571168	98059360	99879944	98375768	99547280	98359584	97694648	98977656	99311136	100790896	99339384	100243568	100022944	99309008	99613488	96914224	97980064	100998200	100183896	99054992	99534488
4,5-Dihydrovomifoliol	227.163	[M+H]+	C13H22O3	Sesquiterpenoids	IHDJYDVWNNFPHR-AATRIKPKNA-N	227.16313:3521436 228.16648:806283 229.16984:494118	53.03978:5743 55.01899:4277 55.05307:2829 55.0555:30759 57.03469:2258 57.07115:10221 59.51662:1543 64.79814:1530 65.03983:2670 66.4175:1761 67.0556:15227 69.03465:2275 69.0711:9619 69.18978:1715 74.84857:1641 79.05547:20577 79.40266:1774 80.0586:1827 81.0711:11185 82.07477:1656 83.05022:5108 83.08679:2477 84.40734:1603 90.97791:2796 91.05534:14262 93.07118:12447 95.0503:9364 95.0865:4978 97.0659:…	20863600	21931834	23120146	23197234	23500696	24079870	15060170	16118047	15674404	14296505	15602812	15499455	18996722	19961824	20255340	15323495	13934003	16310466	15932985	15628531	15320857	16710213	16513052	16239276	14533411	14742372	15059593	21467726	20943972	21313166	16481720	17060938	16595975	19262700	19350394	18410944	13839079	15279644	13546075	13748771	14953975	14199166
(3S,5R,6R,7E)-3,5,6-Trihydroxy-7-megastigmen-9-one	223.134	[M-H2O-H]-	C13H22O4	Sesquiterpenoids	QASOACWKTAXFSE-AATRIKPKNA-N	223.13399:376263 224.13734:22371 225.1407:85321	56.06223:992 61.98708:2075 79.95609:1415 91.78575:1189 96.95871:5739 103.93732:1188 105.03922:1168 123.04402:5006 139.00465:1362 149.05922:1657 151.03918:10447 202.18407:1465 203.55881:1401 207.48445:1218	2438734	2014785	2701397	1840049	1675092	2139089	1285928	1733103	1789081	2233075	1763464	2031755	2200445	1179661	2269926	1870482	1944291	1963877	764954	1891261	2321532	1922932	2022052	2068368	2334588	2257758	2252487	2128228	1474373	2010706	959649	2186701	1237331	1311831	1318191	2206571	1489777	1798656	2409668	1480645	1318925	1805852
Glandulone B	305.174	[M+IsoProp+H]+	C15H16O3	Sesquiterpenoids	TUGXTSKUBLGSJF-YOYBCKCWSA-N	305.17444:1588702 306.17779:340362 307.18115:590791	53.03985:1469 55.01907:1571 55.05542:8616 57.0347:3741 57.07106:4367 60.45203:1349 67.0554:7176 69.03471:4856 69.07102:4096 71.04998:2278 79.05546:7068 81.07108:8455 83.08672:1491 91.05536:7260 93.0711:6349 95.05017:4523 95.08665:5948 97.02947:2163 99.65881:1725 105.0711:4991 107.0506:3203 107.08656:4814 109.06602:2253 109.1024:2111 112.98122:1620 113.06075:7638 117.07104:2682 119.08655:3756 121.…	10258302	11967911	12111683	12404696	12541342	12561454	11515968	11481110	10352757	14876258	12395451	10903033	12244986	12067724	11080759	11759121	12078406	10648959	12858402	13303178	11908743	12532054	12428900	11749582	12341018	10163878	10525156	10567744	12231469	11546781	11353750	12513485	12058930	11392325	12823612	12020849	11765566	11777988	11787534	13494935	13109838	12173069
Solavetivone	219.175	[M+H]+	C15H22O	Sesquiterpenoids	FGCUSSRGQNHZRW-UHFFFAOYNA-N	219.175:44775680 220.17835:6345749 221.18171:993543	51.0241:27583 53.03982:125286 55.01899:16243 55.0555:118879 57.07101:29797 65.03976:47674 67.05542:108509 69.07096:56761 71.92449:14074 77.03965:24132 79.05539:232477 81.03479:14824 81.07095:62756 88.29294:15208 91.05537:355125 93.07101:119338 95.05025:161800 103.05524:60396 105.04572:20424 105.07095:263416 107.05009:61800 107.08652:50662 107.19594:13977 109.06544:30402 115.0552:45223 116.0629:20…	482968544	624642432	325507424	609402176	551167744	593022272	365066272	429899424	302610208	244681408	111631552	306028224	101893600	160607472	345045664	126975808	103981808	103742120	381541280	463255840	328026336	249665520	249535280	350784832	88214160	314165024	275292864	253735680	237228976	150869008	508164448	118055408	236771184	324455776	261685232	49207056	510846464	275158944	215091216	427700128	309694784	246042208
Oxysolavetivone	233.155	[M-H]-	C15H22O2	Sesquiterpenoids	JPVDGXUSNAEUIC-UHFFFAOYNA-N	233.1548:487373 234.15815:105730 235.16151:27951	51.73272:1086 71.17991:1075 78.95759:1623 81.03333:1579 82.28287:1265 119.77585:1325 129.14333:1393 217.12259:1781 233.15443:4167	2770734	3682687	4490086	3472034	5292499	4620647	1240142	872862	1601374	1109207	800296	686835	830385	402716	1572600	2853578	2567602	2828915	1418828	741291	431472	1750651	2893242	2282640	1340853	1127904	575677	5492938	2940412	1142659	624332	587776	710262	4180730	4131926	1656214	1062642	3604912	2431530	1521014	618526	891750
Epioxylubimin	235.17	[M+H-H2O]+	C15H24O3	Sesquiterpenoids	YIGYYGXJIDAEOF-UHFFFAOYNA-N	235.17035:3225018 236.1737:618724 237.17706:792700	51.02398:4269 52.45817:1820 53.00339:2729 53.03983:31570 55.01899:6689 55.05546:44532 55.87321:1923 56.05064:8104 56.05868:3526 57.0711:75717 59.05017:2340 65.03979:6214 67.05221:3189 67.05552:31364 69.03473:2297 69.07111:8302 74.06123:6690 74.76151:1914 77.03964:4297 77.93755:2076 78.82194:2059 79.05544:45047 81.0344:3991 81.07102:14628 81.68484:2043 83.05042:3069 83.08667:3922 86.06092:4392 91.…	52695160	50291796	45357700	44450324	46777500	45811784	8963598	4380924	7874326	5631371	3896505	8027466	11823167	8961042	8162835	4461003	7971996	3265379	3581764	7297708	5393406	35591860	17366784	31702110	39679304	58174340	39160948	43774596	8368058	44742700	51378612	51721776	49787668	7722109	10139241	20539274	7991244	8911953	10164956	1577002	2236034	5795202
Lubiminol	253.181	[M-H]-	C15H26O3	Sesquiterpenoids	NPIIWZCGVADPIE-UHFFFAOYNA-N	253.1814:1778859 254.18475:314391 255.18811:52411	54.08505:1250 54.10239:1194 55.12337:1407 65.45412:1425 69.4505:1270 74.54931:1208 84.71101:1351 119.32146:1210 136.80746:1595	9181811	9390021	9329525	9207622	9619358	9432708	1480401	1433471	1473155	337101	331976	278160	2184027	2274987	2430458	2737002	2797221	2946584	394961	379510	427853	16704749	16456972	16573953	25868148	25927040	26117842	3946802	3648359	3951136	4291729	4331176	4162880	2435738	2260664	2321290	14396581	14593688	14464229	303652	252031	121472
7(14)-Bisabolene-2,3,10,11-tetrol	271.192	[M-H]-	C15H28O4	Sesquiterpenoids	DIVJRNQAZRYCIO-UHFFFAOYNA-N	271.19214:362225 272.19549:81130 273.19885:0	56.33454:1353 57.03325:3474 58.29218:1105 60.33661:1300 61.98684:1794 64.39983:1253 67.20227:1232 69.70833:1397 72.31136:1163 79.40743:1265 81.20898:1375 83.04929:1447 85.01437:1419 105.03154:1637 112.92548:1437 224.10893:1593	2299728	2170507	2545870	2233818	2622109	2164965	1061286	1043366	1099383	328094	213061	158801	1247438	1159787	1236652	1671537	1708372	1729058	696515	435198	374806	2746260	2776867	2850525	1252054	2437960	2472886	1426352	1523500	1640912	2421771	2771519	2371040	3061259	3040194	3012651	7431368	7509814	7775503	250973	344052	422228
Furanofukinin	293.176	[M+FA-H]-	C16H24O2	Sesquiterpenoids	JRLLKNNCOWNIBL-UHFFFAOYNA-N	293.17654:557304 294.17989:131134 295.18325:64669	61.98685:1623 77.99433:1301 78.28369:1410 79.95599:2557 89.02316:5679 92.16218:1454 92.72388:1531 95.049:1731 96.95882:24097 135.04405:1855 136.08853:11806 148.05205:4913 160.32423:1347 164.08313:2600 177.09155:6809 192.11493:6357 193.15901:1903 205.12289:7892 207.99051:1701 220.14662:10896 221.15463:8594	7178854	7124908	7030821	6493182	7228349	7229194	4697872	854176	5287901	5141168	4867424	2794082	2675993	5121191	5972376	5344243	9883061	4556049	3099582	2684916	1175897	3006856	3049184	3268321	4194185	4583128	3911936	1806152	3994678	987707	4531794	2494042	2302860	6888170	4906600	3320824	9465048	4826585	5575822	3223416	2770442	1082956
Sterebin A	309.208	[M-H]-	C18H30O4	Sesquiterpenoids	GUVJPXABQYFWPD-BQYQJAHWNA-N	309.20786:1483802 310.21121:272887 311.21457:175628	50.03872:1117 57.03323:1610 66.58335:1234 76.99731:1341 97.06419:1631 108.02139:1417 123.04462:1742 134.76993:1609 163.07573:30051 173.06053:5809 190.38954:1436 190.63345:1495 191.0717:9441 249.11163:1578 276.12076:1598	9174358	7928172	8533968	8396563	8152530	8742244	6985238	6793122	6998872	2931594	3204540	3327632	8472089	8599787	9133950	3724105	4173582	4567120	6594516	5424936	6880692	10485482	10753125	10678616	15658121	14987357	16372392	3806896	3856063	3925408	2023030	2102819	2083329	2954293	3035632	3021601	3295052	3277172	3096832	2834383	2678129	2661198
Apo-10'-violaxanthal	453.263	[M+FA-H]-	C27H36O3	Sesterterpenoids	QZOYIQGWDBXSHB-AFMCRXATNA-N	453.26346:380480 454.26681:105493 455.27017:116704	50.19093:1319 59.01241:2194 61.91914:1552 61.98707:2948 65.95282:1766 66.66084:1534 70.01215:1489 77.46476:1610 98.56934:1974 112.9845:24790 136.01169:1766 201.61253:1796 255.23268:5879 280.23834:2328 301.09033:1947 339.20462:1927	2676614	2537901	2574328	2457301	2534770	2628687	187472	212518	112376	462082	471614	467779	488120	824838	782825	2106918	2087352	2087272	5384838	5274818	5236236	1945025	2104508	1948416	638322	703852	725360	1127329	1142945	1147631	2560536	2499133	2491822	980402	1225744	1946062	757152	1243933	1486932	3350948	3277281	3106730
(9E)-Valenciaxanthin	393.278	[M-H2O-H]-	C27H40O3	Sesterterpenoids	FTNZYJHYERPLRL-XKZZBTAKNA-N	393.27847:3039522 394.28182:809314 395.28518:1032818	50.04559:1240 53.55408:1324 61.16658:1355 61.98707:4726 68.14266:1349 78.93237:1365 87.14959:1809 96.95921:1828 110.66344:1728 115.62819:1617 281.92392:1623 338.89194:1893	19101688	18816264	19294546	18852694	18659524	18505114	21544104	21787428	21664218	19650980	19575100	19664440	21269206	21460108	21434778	21214930	21444160	20972506	21812586	22186596	21969658	20652656	21067558	20803866	20774856	20435778	20620682	21133762	20966892	21169216	21222054	21622212	20968128	17873052	17768930	17531774	19061140	18687562	18685106	19005478	18725870	18905210
26-Methyl nigranoate	485.363	[M+H]+	C31H48O4	Triterpenoids	IVXMRCQSVUIHRC-YVNNLAQVNA-N	485.36325:4700091 486.3666:1346136 487.36996:152367	51.08679:1951 85.91203:2365 95.08666:4808 200.19786:2987 390.02185:3107 485.36331:163834	29186222	29733124	32084152	30264018	30755594	31873108	13291365	13238927	7111060	15618033	16114819	15555237	44757860	44776036	44164000	63719760	53564568	54078212	62364704	73759688	73820848	57757452	57213428	58431064	42242412	43303392	43105820	29829764	27814288	27710564	19525966	20713148	21573250	59058156	53809904	53289396	14107282	14568403	7939860	19733110	11610565	22389572
Ganoderiol I	501.36	[M-H]-	C31H50O5	Triterpenoids	SQJBJGSQYVYNPM-UHFFFAOYNA-N	501.36011:2786378 502.36346:1443671 503.36682:426970	50.94658:1641 54.31542:1590 54.57867:1704 61.04834:1808 64.79977:1874 66.15826:1771 82.50269:1957 84.42236:1746 89.85364:1609 98.01083:1654 131.08659:2429 154.07367:1985 161.06024:11151 161.09708:3660 175.07587:50574 175.08998:3144 177.09245:6631 179.07176:2433 188.04741:2754 189.05666:3223 191.10815:2599 203.07112:40330 203.08861:2950 204.07884:39104 204.09689:2850 205.0507:15802 205.08685:22547…	26765566	29594578	28489064	26274490	26348850	27700722	25621820	27235660	25781686	1538872	26750040	27454754	24534176	1483964	24360614	24108762	22125388	24824862	26682224	24678356	25789844	23105404	23190966	23918804	26562268	27592272	28329594	23467472	23685618	24900674	27842500	26717214	1635538	1345551	25854080	24897720	23069500	1010121	23377528	28345260	25924246	26442654
Ganoderiol G	503.376	[M-H]-	C31H52O5	Triterpenoids	YOMOWVJLKFVSNZ-UHFFFAOYNA-N	503.3757:1743525 504.37905:785227 505.38241:186189	51.00063:1486 61.98681:4760 67.31273:1882 70.2872:2239 81.06955:2821 97.0645:15496 104.02534:2331 147.36298:1999 161.09622:152823 162.09995:3650 176.01024:2174 177.05443:2285 177.09119:5894 179.10686:3353 189.09102:24042 191.07056:2004 193.08636:23677 205.0864:46430 206.09204:2815 233.08165:94782 234.08484:2729 468.58841:1954 475.3804:2808 503.37421:40608	17125702	14808218	16744093	15711347	13874679	14615172	14154798	13893672	14698197	880649	15021892	14101112	14348038	945431	14723212	13401160	13815777	13792274	14260854	13911994	14209479	14426643	14000846	14654219	14307002	14715018	14914248	15784680	16037877	15296689	14278286	14096898	1013708	1184852	14156090	14019036	14930039	1107271	15081765	13743727	14011732	14359010
Ganoderiol C	517.391	[M-H]-	C32H54O5	Triterpenoids	NBPAZLNDCXUMSM-UHFFFAOYNA-N	517.3913:473648 518.39465:134286 519.39801:354289	52.29737:1442 53.99499:1334 54.54132:1506 60.43689:1532 60.52297:1467 61.98705:2433 64.50842:1623 69.13438:1666 72.30961:1511 76.25247:1566 91.31136:1887 94.24792:1691 176.55029:1689 204.07877:3594 208.3441:1776 219.06523:1926 220.07408:7315 232.07407:128058 233.07756:7266 236.06882:4145 246.81224:1963 247.09816:10308 436.0704:1972	4664564	4892032	4900470	4752571	5337078	4845677	3477840	4485495	4627544	1827507	3902160	4010021	4480264	340364	4671784	4984026	2674716	5206395	4305322	4505861	4313744	4613718	1837850	4542735	4565092	4726076	3922490	4171444	4459979	4605065	4331300	4169736	3655367	2504346	4962156	4620084	4182932	447483	2444641	4111879	4200640	4550865
Ganoderic acid Mi	545.386	[M+H]+	C33H52O6	Triterpenoids	DOGNEMJACWRRLK-NDENLUEZNA-N	545.38617:1184419 546.38952:461333 547.39288:3536730	55.01886:13408 55.05521:9223 57.07116:199324 58.07435:8787 69.07093:31993 70.17166:7744 71.05021:9426 71.08335:6850 71.08678:87125 71.12177:6475 81.07097:16919 82.96954:7569 83.08659:33111 85.02942:55543 85.10213:32562 95.0865:24192 97.0657:8459 97.10203:23327 99.08087:10154 101.02422:22119 107.05015:39657 111.11729:9793 119.08647:8526 121.10225:10118 123.11716:10155 131.08615:8349 133.10211:2269…	7329982	7694934	7904024	8999503	8309840	7417491	8238656	6514981	8706998	80052	5012070	152350	7673084	4456182	7809114	5650970	3228696	2304597	4372904	4686468	9857827	5854492	4716497	4456510	9063837	4884376	3977086	3005139	7002409	6495738	10163339	7075011	173325	5884505	5884444	98670	1668696	3069882	27944	612962	7951143	721224
Ginsenoside Rh4	619.423	[M-H]-	C36H60O8	Triterpenoids	OZTXYFOXQFKYRP-RGVLZGJSNA-N	619.42316:3719282 620.42651:1459315 621.42987:342284	56.25797:1663 61.98705:4215 74.13601:1854 76.06769:1947 92.01743:1801 97.36104:2128 151.64761:2213 183.08669:1932 192.4924:2019 196.57507:1901 295.04889:2050 478.41553:2196	25914816	26631758	27195480	26477986	25834864	26698832	14436363	13921635	14089913	20843006	20921224	21290590	24911224	24643524	24718808	12555712	11720700	11660606	37128584	38775488	38742992	28757218	28910708	28711640	27668802	28138964	28816162	20323202	19603194	20068458	29358078	30070332	30193050	17813110	16940742	17114478	21682848	22386520	22298848	33733744	34573828	34632052
4-Methoxycinnamoyloleanolic acid methyl ester	611.41	[M-H2O-H]-	C41H58O5	Triterpenoids	JDJFVYIDKQYTCC-SFQUDFHCNA-N	611.40991:844354 612.41326:299753 613.41662:300370	59.77765:1853 61.987:2072 66.2151:1736 93.46249:2042 129.97534:3770 301.76306:2039 424.74042:1992	8192237	7852840	8018790	7888680	7847412	7854970	5230278	5182996	3023375	4428144	4389189	3062818	6822966	6687898	4226620	12161322	11449043	6428278	4952038	10346238	10228138	1728700	6703816	6695302	2660987	1616500	3096774	5156410	2787462	2469242	2702118	3720702	2577386	8478365	8098990	8012514	10382356	10406677	10502241	7011589	6546802	2950260
19'-Hexanoyloxymytiloxanthin	711.463	[M-H]-	C46H64O6	Triterpenoids	LIBOJHYHDLWKKI-ZOKYUFNTNA-N	711.46332:495985 712.46667:208528 713.47003:54812	61.987:5084 63.16741:1570 78.95773:22563 96.96863:3942 110.12582:2240 152.99503:42678 164.27275:1930 171.10156:2942 235.17073:3999 275.20212:10129 277.21762:5771 279.23273:14821 281.2493:30076 293.21329:9078 295.22818:28292 378.26706:2320 431.2204:4361 449.23206:3160 508.49588:2219 711.45386:10158	3691808	3434592	3425016	3758437	3443415	3445055	5918955	6235096	6153858	3267966	3129688	3259634	7033400	7181365	7125678	4854690	4790316	4589811	3250282	3592027	3449665	4092816	3679744	3256001	3026758	2998641	3000713	2315409	2230243	2461076	2709620	2728390	2884020	3459879	3403042	3473836	2800033	2778980	2561852	1484054	1458481	1446876
(8'R)-Neochrome	597.431	[M-H]-	C41H58O3	Xanthophylls	CLGFMDWNSYMFRK-YXUJYRLOSA-N	597.43066:705311 598.43401:268452 599.43737:169290	54.23861:1928 56.15897:1762 61.98701:10109 65.417:1837 65.55762:1582 67.96542:1699 68.89561:1791 71.34077:2144 104.95288:2909 112.98438:2085 114.08961:1814 119.94571:2247 121.94262:2797 126.47611:1865 129.97444:4073 146.96466:2835 221.15445:2450 505.94128:2374	7608021	2342236	7791368	2007430	1464778	1697270	1403946	2000973	2072310	1424712	1187254	2090781	2148814	2819466	1219838	1691760	1448225	1059578	1512653	1146783	1728163	1644315	4213578	1607155	2878476	2230683	1616846	1526883	1730169	1033753	3231784	4420104	1633760	1078816	503207	476722	365288	793698	764914	1000537	1321795	1613604
[truncated: 24 more columns]

## Sheet: Legend
Orbitrap legend	Pumpkin sample	Year	Mark	Origin
Sample1	1	2018	Max 113	From B&H
Sample2	2	2018	Max 118-1	From Serbia
Sample3	3	2018	Max 118-2	From Serbia
Sample4	4	2018	Max 117	From Serbia
Sample5	13	2018	Max 37	From Serbia
Sample6	20	2018	Mo 31	From Serbia
Sample7	22	2018	Mo 39	From Serbia
Sample8	23	2018	Mo 2	From Tajikistan
Sample9	26	2018	Mo 29	From Serbia
Sample10	67	2018	Hokk 54-1	Unknown
Sample11	173	2018	Max 35	Sort Australian Butter (seed from Germany)
Sample12	177	2018	Max 65-1	From Turkey
Sample13	212	2018	Max 1	From Serbia
Sample14	245	2018	Max 105	From Burkina Faso
Sample15	369	2018	Mo 29-1	From Serbia
Sample16	370	2018	Mo 29-2	From Serbia
Sample17	373	2018	Mo 38	From Serbia
Sample18	377	2018	Mo 32	From Serbia
Sample19	381	2018	Mo F1 35 x 38	Hybrid, From Serbia
Sample20	384	2018	Max 122	Type Jarrahdale (seed from Netherland)
